# Supplementary material for: Pharmacological chromatin remodeling enhances response to estrogen therapy in ER + breast cancer
Source: Mol Oncol. 2026 Jul 17:10.1002/1878-0261.70307. Online ahead of print. doi: 10.1002/1878-0261.70307 (PMC13398958; doi:10.1002/1878-0261.70307)
Supplement: Supplementary file 2 — Table S1. qPCR primer sequences. Table S2. ER binding sites identified by CUT&RUN. The genomic location of peaks identified from CUT&RUN for ER binding called in each treatment condition are separated into columns. Table S3. Motif enrichment analysis of ER binding sites. ER‐bound genomic regions identified by CUT&RUN in response to treatment with E2 +/− entinostat were analyzed for estrogen response elements. [file MOL2-9999-0-s002.xlsx]

## Sheet: Table S1
Table S1. qPCR primer sequences
Target Gene	Forward Primer	Reverse Primer
AREG	TGATCCTCACAGCTGTTGCT	TCCATTCTCTTGTCGAAGTTTCT
PDZK1	GTCCGGGTGGTTGAGAAGT	TTGATCCTAAGAACTCTGTCTCCA
TFF1	GTTGGGAGCTAGGATGGTCA	AGTGAGTGGCGGATTTGAAC
ACTB	TGACAGGATGCAGAAGGAGAT	GCGCTCAGGAGGAGCAAT
ESR1	TGGGAATGATGAAAGGTGGGAT	GGTTGGCAGCTCTCATGTCT
PR	GATTCAGAAGCCAGCCAGAG	TGCCTCTCGCCTAGTTGATT

## Sheet: Table S2
Table S2: ER binding sites identified by CUT&RUN. The genomic location of peaks identified from CUT&RUN for ER binding called in each treatment condition are separated into columns.
Vehicle	E2	Entinostat	Combination
chr1_152742997_152743618	chr1_633763_634307	chr10_17445555_17446172	chr1_6962862_6963181
chr10_17445555_17446172	chr1_1068907_1069229	chr10_74826196_74826897	chr1_7447646_7448301
chr10_59322930_59323654	chr1_1073546_1074063	chr11_72786288_72786942	chr1_11374367_11374835
chr11_72786288_72786942	chr1_1079491_1079766	chr11_78259964_78260563	chr1_15015660_15016380
chr12_57088527_57089087	chr1_1238335_1238656	chr12_57088527_57089087	chr1_15048400_15049111
chr12_116390274_116390905	chr1_1310532_1311029	chr12_121748528_121749353	chr1_15229757_15230262
chr12_121748528_121749353	chr1_1331342_1331799	chr19_18281308_18282132	chr1_16012791_16013713
chr16_4152207_4152761	chr1_1721219_1721714	chr19_40920812_40921887	chr1_16608205_16608892
chr19_40920812_40921887	chr1_2408760_2409225	chr2_215982489_215983022	chr1_17237274_17237794
chr2_38076003_38076684	chr1_2447954_2448229	chr2_237558856_237559515	chr1_17314680_17315229
chr2_215982489_215983022	chr1_3261518_3261800	chr2_240069779_240070342	chr1_17520366_17520989
chr2_237558856_237559515	chr1_3800284_3800706	chr22_42734337_42734937	chr1_17529367_17529948
chr21_37564651_37565145	chr1_3832076_3832634	chr5_132378452_132379054	chr1_19596536_19597186
chr22_42734337_42734937	chr1_6259625_6259900	chr8_97763979_97764895	chr1_22141440_22141983
chr5_132378452_132379054	chr1_6959506_6959978	chr8_102600736_102601527	chr1_22472422_22473059
chr8_109539518_109540412	chr1_6962862_6963181	chr8_109539518_109540412	chr1_24001175_24001686
chr8_115867138_115867967	chr1_7447646_7448301	chr8_115867138_115867967	chr1_25757059_25757621
chr8_127870199_127871085	chr1_7528957_7529319	chr8_128141755_128142420	chr1_30302843_30303564
chr8_128141755_128142420	chr1_8391169_8391634	chrX_68462175_68462760	chr1_31368556_31369265
chrX_16662263_16662777	chr1_8763866_8764276		chr1_33660355_33660933
	chr1_8990067_8990342		chr1_37793258_37793758
	chr1_9862872_9863345		chr1_41363209_41363763
	chr1_10751095_10751523		chr1_41789576_41790193
	chr1_10752484_10752759		chr1_42657415_42658288
	chr1_12600306_12600814		chr1_42992363_42992847
	chr1_14913876_14914257		chr1_44067510_44067975
	chr1_14977197_14977668		chr1_51306794_51307426
	chr1_15015660_15016380		chr1_51321290_51321872
	chr1_15048400_15049111		chr1_65044288_65044821
	chr1_15229757_15230262		chr1_71448496_71449173
	chr1_15405126_15405797		chr1_74652393_74652924
	chr1_15483003_15483334		chr1_91099675_91100751
	chr1_16012791_16013713		chr1_150017301_150017968
	chr1_16608205_16608892		chr1_152742997_152743618
	chr1_17098916_17099194		chr1_183023692_183024262
	chr1_17237274_17237794		chr1_200016667_200017284
	chr1_17314680_17315229		chr1_202132382_202133035
	chr1_17520366_17520989		chr1_202532058_202532515
	chr1_17529367_17529948		chr1_203089137_203089877
	chr1_17834379_17834881		chr1_206903518_206904111
	chr1_17879056_17879331		chr1_209546293_209546657
	chr1_18855815_18856241		chr1_211258752_211259345
	chr1_19356571_19357031		chr1_211521274_211521945
	chr1_19425711_19426042		chr1_233543503_233543818
	chr1_19582103_19582607		chr10_361106_361904
	chr1_19596536_19597186		chr10_5659768_5660754
	chr1_20357163_20357671		chr10_6296593_6297151
	chr1_21241609_21242119		chr10_12872550_12873099
	chr1_21254597_21255113		chr10_17445555_17446172
	chr1_21401717_21402184		chr10_31759104_31759478
	chr1_21904705_21905115		chr10_59322930_59323654
	chr1_22141440_22141983		chr10_60848117_60849103
	chr1_22472422_22473059		chr10_63630407_63631097
	chr1_22625866_22626266		chr10_74826196_74826897
	chr1_24001175_24001686		chr10_77972116_77972620
	chr1_24605518_24606049		chr10_93435005_93435575
	chr1_24642786_24643362		chr10_113678532_113679165
	chr1_25757059_25757621		chr11_12945241_12945751
	chr1_26361497_26361772		chr11_17405586_17406216
	chr1_27644933_27645426		chr11_20031819_20032336
	chr1_30302843_30303564		chr11_30521562_30522105
	chr1_30398154_30398637		chr11_45161213_45161744
	chr1_31186510_31187278		chr11_46902793_46903362
	chr1_31368556_31369265		chr11_63872088_63872641
	chr1_31701455_31701738		chr11_67027726_67028290
	chr1_31830645_31831203		chr11_67062110_67062652
	chr1_31843004_31843295		chr11_69515150_69515794
	chr1_32240394_32240935		chr11_69891480_69892040
	chr1_33660355_33660933		chr11_70259039_70259528
	chr1_34787732_34788009		chr11_70805783_70806341
	chr1_36203995_36204460		chr11_71481342_71481965
	chr1_37038546_37039028		chr11_72786288_72786942
	chr1_37793258_37793758		chr11_76772489_76773025
	chr1_37807559_37808024		chr11_77035355_77035815
	chr1_39142719_39143253		chr11_78259964_78260563
	chr1_40696390_40696812		chr11_116836069_116836675
	chr1_40923604_40923879		chr11_129694383_129694993
	chr1_41046316_41046851		chr12_51823754_51824721
	chr1_41363209_41363763		chr12_57088527_57089087
	chr1_41778380_41778729		chr12_68793029_68793704
	chr1_41789576_41790193		chr12_69440022_69440538
	chr1_41858563_41859062		chr12_88750660_88751207
	chr1_41866163_41866665		chr12_97500509_97500941
	chr1_41868294_41868569		chr12_101697423_101697805
	chr1_42657415_42658288		chr12_103841632_103842128
	chr1_42992363_42992847		chr12_113220953_113221570
	chr1_42993465_42994013		chr12_116390274_116390905
	chr1_44067510_44067975		chr12_116495215_116495729
	chr1_44574534_44574887		chr12_119171066_119171691
	chr1_44819461_44819910		chr12_120686504_120686888
	chr1_45304581_45305073		chr12_121175851_121176374
	chr1_45309384_45309901		chr12_121748528_121749353
	chr1_51306794_51307426		chr12_123060120_123060728
	chr1_51321290_51321872		chr12_124392892_124393387
	chr1_51541734_51542214		chr12_124993546_124994300
	chr1_53592740_53593073		chr12_132466350_132467199
	chr1_64436179_64436558		chr12_133079227_133079808
	chr1_65044288_65044821		chr13_98293062_98293835
	chr1_65254702_65255080		chr13_98650223_98650758
	chr1_71448496_71449173		chr13_112968651_112969250
	chr1_74652393_74652924		chr14_21476612_21477196
	chr1_91099675_91100751		chr14_22273244_22273940
	chr1_93908753_93909104		chr14_22886632_22887217
	chr1_102434537_102434843		chr14_24483616_24484196
	chr1_109151160_109151588		chr14_49992780_49993426
	chr1_109239989_109240567		chr14_67533662_67534182
	chr1_109246184_109246573		chr14_74308694_74309199
	chr1_111513410_111513921		chr14_90503479_90504119
	chr1_113976525_113976995		chr14_91418186_91418504
	chr1_116010722_116011210		chr14_93017302_93017813
	chr1_124012174_124012449		chr14_100137124_100137649
	chr1_125182269_125182635		chr14_103693360_103694039
	chr1_143249679_143250035		chr14_105559290_105559796
	chr1_143266539_143266814		chr15_33067791_33068492
	chr1_144101747_144102279		chr15_39668389_39668920
	chr1_145708054_145708639		chr15_73710035_73710590
	chr1_147669217_147669860		chr15_74817251_74817852
	chr1_149428356_149428639		chr15_89441169_89441775
	chr1_150017301_150017968		chr15_89827836_89828386
	chr1_152742997_152743618		chr15_91571973_91572503
	chr1_154627243_154627981		chr15_98749107_98749645
	chr1_154862811_154863202		chr16_588038_588534
	chr1_155191833_155192138		chr16_589649_590133
	chr1_156102117_156102605		chr16_1190626_1191058
	chr1_156831036_156831542		chr16_2029767_2030339
	chr1_162159397_162159739		chr16_4152207_4152761
	chr1_162285210_162285485		chr16_5097780_5098318
	chr1_162863046_162863321		chr16_9047562_9048132
	chr1_172746362_172746825		chr16_11130382_11130929
	chr1_177448733_177449008		chr16_11363130_11363672
	chr1_180167845_180168374		chr16_23079808_23080155
	chr1_180174341_180174632		chr16_27897811_27898440
	chr1_180228459_180228951		chr16_30667491_30668376
	chr1_180269902_180270203		chr16_30786477_30786774
	chr1_181127066_181127341		chr16_34153768_34154259
	chr1_181133549_181133981		chr16_53099406_53099962
	chr1_182315154_182315601		chr16_56370697_56371275
	chr1_183023692_183024262		chr16_56869516_56870008
	chr1_200016667_200017284		chr16_68237657_68238214
	chr1_201353437_201353720		chr16_70136557_70137076
	chr1_201495314_201496131		chr16_83946766_83947361
	chr1_201597889_201598289		chr16_85306027_85306585
	chr1_202108161_202108644		chr16_85465878_85466449
	chr1_202112763_202113200		chr17_1776742_1777320
	chr1_202132382_202133035		chr17_4533614_4534503
	chr1_202269564_202270034		chr17_7951658_7952201
	chr1_202532058_202532515		chr17_17755188_17755944
	chr1_203059260_203059750		chr17_17886834_17887376
	chr1_203089137_203089877		chr17_28633995_28634599
	chr1_203145810_203146085		chr17_40322217_40322723
	chr1_204130145_204130529		chr17_40448521_40449146
	chr1_204145309_204145816		chr17_41415811_41416414
	chr1_204763598_204764037		chr17_41505747_41507138
	chr1_206842014_206842289		chr17_41505747_41507138
	chr1_206903518_206904111		chr17_41525533_41526095
	chr1_206909503_206910071		chr17_45043024_45043635
	chr1_207840131_207840687		chr17_45313294_45313814
	chr1_207890446_207890834		chr17_49887483_49888058
	chr1_208069103_208069464		chr17_50164303_50164806
	chr1_211258752_211259345		chr17_50317177_50317765
	chr1_211521274_211521945		chr17_50785061_50785642
	chr1_212078003_212078404		chr17_50944160_50944888
	chr1_226862620_226863097		chr17_57096648_57097249
	chr1_226980654_226981134		chr17_57834011_57834629
	chr1_227934699_227935102		chr17_57899729_57900286
	chr1_228431853_228432256		chr17_58639572_58640141
	chr1_228736165_228736440		chr17_66933307_66933870
	chr1_229148044_229148334		chr17_66952086_66952696
	chr1_230500464_230500930		chr17_72617796_72618387
	chr1_231770714_231771248		chr17_74760533_74761136
	chr1_233543503_233543818		chr17_74769735_74770277
	chr1_234876371_234876888		chr17_75034380_75034880
	chr1_234963192_234963656		chr17_75289471_75289989
	chr1_236795200_236795475		chr17_77286835_77287409
	chr1_245046709_245047173		chr17_78414703_78415217
	chr10_338890_339165		chr17_78421040_78421721
	chr10_361106_361904		chr17_79017507_79018078
	chr10_732541_732977		chr17_82613871_82614642
	chr10_779010_779310		chr19_1513000_1513739
	chr10_5656553_5657013		chr19_1907621_1908200
	chr10_5659768_5660754		chr19_4970641_4971187
	chr10_5685135_5685566		chr19_9846189_9847158
	chr10_6296593_6297151		chr19_11420266_11420792
	chr10_6297692_6298416		chr19_11528700_11529363
	chr10_7868132_7868654		chr19_14293899_14294443
	chr10_8128432_8128707		chr19_16581955_16582503
	chr10_12150136_12150611		chr19_18222086_18222616
	chr10_12872550_12873099		chr19_18281308_18282132
	chr10_17445555_17446172		chr19_18695930_18696474
	chr10_17643605_17644101		chr19_18832544_18833229
	chr10_21630371_21630883		chr19_18999307_18999961
	chr10_22583756_22584078		chr19_19063236_19063889
	chr10_28495958_28496451		chr19_19549711_19550225
	chr10_28660218_28660766		chr19_23400160_23400871
	chr10_29630269_29630544		chr19_30698416_30699020
	chr10_30433585_30433866		chr19_33879750_33880471
	chr10_31759104_31759478		chr19_35317308_35317992
	chr10_42981757_42982352		chr19_35553950_35554502
	chr10_43026342_43026835		chr19_36572944_36573501
	chr10_43110746_43111142		chr19_38299030_38299679
	chr10_44173230_44173964		chr19_38321465_38322079
	chr10_44236756_44237299		chr19_38714323_38714916
	chr10_44492649_44492941		chr19_40465938_40466527
	chr10_46047991_46048518		chr19_40920812_40921887
	chr10_48287873_48288159		chr19_45584394_45585073
	chr10_49549908_49550183		chr19_50678307_50678824
	chr10_59322930_59323654		chr19_50679096_50679698
	chr10_59350368_59350682		chr19_57798661_57799540
	chr10_60031490_60032016		chr2_11498418_11498983
	chr10_60848117_60849103		chr2_11539398_11540028
	chr10_61410214_61410509		chr2_20071745_20072268
	chr10_61630363_61630638		chr2_24076282_24076924
	chr10_62089796_62090083		chr2_26197705_26198272
	chr10_63630407_63631097		chr2_28377073_28377669
	chr10_69316160_69316569		chr2_38076003_38076684
	chr10_69421882_69422325		chr2_38495259_38495818
	chr10_69439260_69439758		chr2_42010632_42011250
	chr10_71436042_71436317		chr2_45752451_45753000
	chr10_71638019_71638595		chr2_64273636_64274223
	chr10_72331950_72332342		chr2_88627853_88628210
	chr10_74743307_74743756		chr2_99636520_99637110
	chr10_74826196_74826897		chr2_100322185_100322588
	chr10_77516981_77517501		chr2_129104172_129104792
	chr10_77872196_77872696		chr2_159111412_159111996
	chr10_77972116_77972620		chr2_189541363_189541929
	chr10_78302040_78302315		chr2_215982489_215983022
	chr10_79128548_79129020		chr2_217331507_217332292
	chr10_79158429_79158769		chr2_218322450_218323114
	chr10_79355603_79356067		chr2_231706080_231706684
	chr10_79358657_79359168		chr2_237558856_237559515
	chr10_80013595_80013870		chr2_239706690_239707940
	chr10_80966534_80966854		chr2_240069779_240070342
	chr10_86534235_86534647		chr20_3672441_3672971
	chr10_86535386_86535661		chr20_32040663_32041171
	chr10_87008344_87008835		chr20_36587085_36587711
	chr10_87213362_87213820		chr20_44765061_44766089
	chr10_93435005_93435575		chr20_48864635_48865210
	chr10_95133046_95133384		chr20_50566293_50566817
	chr10_97571576_97572055		chr20_53608123_53608855
	chr10_99430583_99430993		chr20_54127034_54127547
	chr10_101631933_101632218		chr20_54195176_54195756
	chr10_101831543_101831915		chr20_56936567_56937096
	chr10_102710650_102710985		chr20_58054605_58055568
	chr10_112053985_112054326		chr20_62406425_62406982
	chr10_113678532_113679165		chr21_34734592_34735142
	chr10_114239245_114239594		chr21_37267501_37268323
	chr10_119689108_119689525		chr21_37564651_37565145
	chr10_120931907_120932242		chr21_42059787_42060450
	chr10_125123818_125124197		chr21_42376210_42376892
	chr10_125624710_125624985		chr21_45141454_45142115
	chr10_126918266_126918828		chr22_11618053_11618553
	chr10_126935426_126935943		chr22_19172954_19173553
	chr10_132539283_132539785		chr22_19554796_19555347
	chr10_132549655_132549944		chr22_20916602_20917232
	chr10_133278893_133279168		chr22_22909956_22910508
	chr10_133688919_133689281		chr22_27345445_27345741
	chr11_395977_396392		chr22_28813661_28814249
	chr11_539816_540327		chr22_29517234_29517857
	chr11_1485924_1486379		chr22_37570078_37570696
	chr11_1796511_1796997		chr22_37749894_37750420
	chr11_2168988_2169538		chr22_37781431_37781932
	chr11_2193176_2193779		chr22_37999263_37999948
	chr11_2305464_2305739		chr22_39292716_39293334
	chr11_2991725_2992045		chr22_39482741_39483234
	chr11_3215283_3215720		chr22_41468936_41469604
	chr11_3422694_3423036		chr22_42734337_42734937
	chr11_9048353_9048783		chr22_43391084_43391740
	chr11_12945241_12945751		chr22_44710643_44711170
	chr11_13929489_13929943		chr22_44931115_44931659
	chr11_14892275_14892716		chr22_46491818_46492353
	chr11_16989291_16989826		chr22_49971191_49971686
	chr11_17239174_17239672		chr3_15292846_15293333
	chr11_17405586_17406216		chr3_33718118_33718495
	chr11_17770024_17770409		chr3_33798035_33798589
	chr11_20031819_20032336		chr3_43769722_43770510
	chr11_30521562_30522105		chr3_50605039_50605611
	chr11_34823127_34823564		chr3_52432655_52433207
	chr11_35950110_35950466		chr3_53551114_53551722
	chr11_44096242_44096679		chr3_57029553_57030308
	chr11_44300716_44301266		chr3_58467051_58467637
	chr11_45161213_45161744		chr3_77562968_77563456
	chr11_45947851_45948243		chr3_107986525_107986987
	chr11_46234021_46234506		chr3_124779826_124780430
	chr11_46352317_46352744		chr3_129971306_129971889
	chr11_46902793_46903362		chr3_150737170_150737715
	chr11_47305738_47306125		chr3_156673998_156674542
	chr11_47355312_47355611		chr3_156812412_156812957
	chr11_60880929_60881411		chr3_157166530_157166827
	chr11_60998412_60998782		chr3_186772580_186773155
	chr11_62447286_62447651		chr3_189842521_189843177
	chr11_62613153_62613456		chr3_194158859_194159488
	chr11_62653323_62653733		chr3_196287160_196288103
	chr11_63872088_63872641		chr4_721312_721861
	chr11_63872851_63873453		chr4_1245293_1245902
	chr11_64156431_64156838		chr4_2419212_2419764
	chr11_64359410_64359705		chr4_2937014_2937571
	chr11_64415141_64415416		chr4_3954694_3955348
	chr11_65110659_65111130		chr4_17700813_17701366
	chr11_65379911_65380203		chr4_185513662_185514206
	chr11_66137553_66137828		chr5_28505021_28505577
	chr11_67022564_67022897		chr5_122849135_122849645
	chr11_67027726_67028290		chr5_123123812_123124307
	chr11_67062110_67062652		chr5_132378452_132379054
	chr11_67307302_67307577		chr5_133249211_133249899
	chr11_68018275_68018811		chr5_135296893_135297408
	chr11_68372023_68372620		chr5_149381963_149382546
	chr11_68819558_68819865		chr5_168316226_168316831
	chr11_68946649_68947020		chr5_174483275_174483882
	chr11_69301812_69302187		chr5_177996678_177997458
	chr11_69510743_69511110		chr6_12287996_12288655
	chr11_69515150_69515794		chr6_13574671_13575276
	chr11_69649889_69650274		chr6_15221689_15222382
	chr11_69891480_69892040		chr6_17393603_17394195
	chr11_70106278_70106622		chr6_18055696_18056228
	chr11_70203314_70203862		chr6_21738584_21739021
	chr11_70259039_70259528		chr6_30751444_30752073
	chr11_70805783_70806341		chr6_31509955_31510380
	chr11_71448878_71449247		chr6_31810320_31810850
	chr11_71481342_71481965		chr6_32554153_32554690
	chr11_71867115_71867393		chr6_36105064_36105656
	chr11_72786288_72786942		chr6_36118300_36118879
	chr11_72812968_72813442		chr6_36122015_36122931
	chr11_72823662_72824057		chr6_43951566_43952093
	chr11_75333675_75334187		chr6_44110266_44110781
	chr11_76218957_76219409		chr6_53464793_53465336
	chr11_76772489_76773025		chr6_63490962_63491464
	chr11_77035355_77035815		chr6_112019099_112019395
	chr11_77038459_77039064		chr6_120141574_120142130
	chr11_78259964_78260563		chr6_156827191_156827761
	chr11_83410807_83411082		chr6_158704761_158705928
	chr11_94544058_94544534		chr7_524408_524994
	chr11_101441643_101442034		chr7_866893_867802
	chr11_115471386_115471785		chr7_2810968_2811579
	chr11_116836069_116836675		chr7_3100562_3101090
	chr11_117303021_117303486		chr7_12686486_12686950
	chr11_119909981_119910440		chr7_63041318_63041885
	chr11_120931082_120931357		chr7_64639373_64639817
	chr11_124864596_124864914		chr7_75000777_75001306
	chr11_129694383_129694993		chr7_157987117_157987577
	chr11_129695857_129696161		chr8_8289015_8289562
	chr11_130481664_130482075		chr8_11730586_11731116
	chr11_134489167_134489815		chr8_37062118_37062659
	chr12_174489_175069		chr8_66522405_66522958
	chr12_591922_592197		chr8_90001322_90002100
	chr12_725048_725538		chr8_94092480_94092777
	chr12_1841584_1841913		chr8_96945743_96946251
	chr12_1932165_1932585		chr8_97763979_97764895
	chr12_2795822_2796320		chr8_98164789_98165491
	chr12_3514345_3514771		chr8_99905371_99905938
	chr12_5919342_5919617		chr8_101120572_101121172
	chr12_8243184_8243459		chr8_101466630_101467097
	chr12_12356881_12357243		chr8_102600736_102601527
	chr12_15216416_15216834		chr8_102653695_102654264
	chr12_25518562_25519044		chr8_106623903_106624492
	chr12_26101409_26101811		chr8_109539518_109540412
	chr12_31424488_31424763		chr8_115867138_115867967
	chr12_45990284_45990754		chr8_118000295_118000864
	chr12_46493649_46494134		chr8_121150850_121151353
	chr12_49742045_49742320		chr8_127870199_127871085
	chr12_49803908_49804384		chr8_128141755_128142420
	chr12_51025818_51026223		chr9_4866216_4866817
	chr12_51047847_51048194		chr9_33221114_33221721
	chr12_51823754_51824721		chr9_37465016_37465568
	chr12_52371690_52372089		chr9_75100989_75101498
	chr12_52895326_52895601		chr9_94782881_94783479
	chr12_53825228_53825741		chr9_112012097_112012564
	chr12_53827175_53827664		chr9_114084162_114084702
	chr12_53983424_53983738		chr9_127955549_127956180
	chr12_54038107_54038382		chr9_128026752_128027426
	chr12_57088527_57089087		chr9_128057937_128058523
	chr12_63086526_63086819		chr9_129193603_129194122
	chr12_64610963_64611238		chr9_129349261_129349789
	chr12_67545282_67545599		chr9_129755334_129756125
	chr12_68793029_68793704		chr9_135392399_135393006
	chr12_69239884_69240194		chrX_16662263_16662777
	chr12_69440022_69440538		chrX_39895090_39895654
	chr12_74871972_74872247		chrX_68462175_68462760
	chr12_88750660_88751207		chrX_109951909_109952404
	chr12_89424923_89425412		chrX_120485833_120486339
	chr12_89464950_89465415		chrX_152915325_152915943
	chr12_93509560_93509894		chrX_154649727_154650485
	chr12_95098337_95098844
	chr12_97500509_97500941
	chr12_101697423_101697805
	chr12_102548530_102548805
	chr12_103841632_103842128
	chr12_109396407_109396862
	chr12_110247446_110247888
	chr12_113220953_113221570
	chr12_113221797_113222222
	chr12_115870151_115870604
	chr12_116390274_116390905
	chr12_116495215_116495729
	chr12_118372817_118373127
	chr12_119171066_119171691
	chr12_119178404_119178864
	chr12_120079933_120080514
	chr12_120686504_120686888
	chr12_121175851_121176374
	chr12_121748528_121749353
	chr12_121756768_121757066
	chr12_122024094_122024495
	chr12_122190989_122191352
	chr12_122853888_122854173
	chr12_123060120_123060728
	chr12_123069773_123070318
	chr12_123595743_123596075
	chr12_124365633_124365959
	chr12_124369884_124370455
	chr12_124392892_124393387
	chr12_124730661_124731095
	chr12_124745832_124746174
	chr12_124947691_124948176
	chr12_124993546_124994300
	chr12_125049358_125049811
	chr12_130569004_130569374
	chr12_131383265_131383575
	chr12_131860722_131861195
	chr12_132466350_132467199
	chr12_132471031_132471428
	chr12_132622226_132622780
	chr12_132955964_132956357
	chr12_133079227_133079808
	chr13_21529402_21529860
	chr13_21946736_21947157
	chr13_26022691_26023037
	chr13_26978347_26978739
	chr13_27379755_27380211
	chr13_33642647_33643147
	chr13_44108575_44108850
	chr13_48679913_48680188
	chr13_49444056_49444331
	chr13_85589500_85589775
	chr13_98293062_98293835
	chr13_98650223_98650758
	chr13_112670242_112670670
	chr13_112761987_112762262
	chr13_112913397_112913913
	chr13_112968651_112969250
	chr13_113112008_113112409
	chr13_113112514_113112789
	chr13_113833562_113833953
	chr13_113863753_113864194
	chr13_113928535_113929091
	chr13_114032174_114032480
	chr14_21476612_21477196
	chr14_22273244_22273940
	chr14_22766701_22767122
	chr14_22886632_22887217
	chr14_23072067_23072560
	chr14_23665285_23665797
	chr14_24311928_24312311
	chr14_24483616_24484196
	chr14_36656201_36656611
	chr14_49992780_49993426
	chr14_50876546_50876874
	chr14_52684087_52684419
	chr14_53152014_53152466
	chr14_54385946_54386221
	chr14_55271716_55272154
	chr14_58244823_58245160
	chr14_58299382_58299785
	chr14_59361283_59361609
	chr14_64234877_64235365
	chr14_64540407_64540863
	chr14_65118339_65118849
	chr14_67533662_67534182
	chr14_68569952_68570503
	chr14_68945856_68946368
	chr14_73602094_73602532
	chr14_73782482_73783015
	chr14_74308694_74309199
	chr14_74493398_74493673
	chr14_74922320_74922809
	chr14_76651712_76651987
	chr14_76774671_76775054
	chr14_76924927_76925202
	chr14_90503479_90504119
	chr14_90512204_90512711
	chr14_91173243_91173772
	chr14_91394236_91394711
	chr14_93017302_93017813
	chr14_93045138_93045584
	chr14_94334808_94335140
	chr14_94390602_94391082
	chr14_95056500_95056832
	chr14_95440908_95441374
	chr14_95485427_95485702
	chr14_95516020_95516452
	chr14_96105997_96106480
	chr14_96391824_96392106
	chr14_96634566_96634850
	chr14_100025192_100025646
	chr14_100137124_100137649
	chr14_100325281_100325556
	chr14_103535211_103535486
	chr14_103693360_103694039
	chr14_104084863_104085146
	chr14_104496117_104496458
	chr14_105050262_105050823
	chr14_105559290_105559796
	chr14_105603437_105603923
	chr14_105858607_105858882
	chr14_106166161_106166827
	chr14_106390380_106390655
	chr15_33067791_33068492
	chr15_39668389_39668920
	chr15_40409302_40409624
	chr15_40744118_40744618
	chr15_41972603_41972911
	chr15_42066728_42067003
	chr15_42085086_42085655
	chr15_43123089_43123554
	chr15_44194433_44194990
	chr15_50764917_50765260
	chr15_57328074_57328518
	chr15_62832352_62832627
	chr15_62967027_62967462
	chr15_64813075_64813560
	chr15_67550412_67550821
	chr15_70016051_70016586
	chr15_70378061_70378569
	chr15_73695815_73696265
	chr15_73710035_73710590
	chr15_74770918_74771220
	chr15_74817251_74817852
	chr15_76108036_76108459
	chr15_82952105_82952426
	chr15_83001482_83001901
	chr15_89441169_89441775
	chr15_89450399_89450905
	chr15_89827836_89828386
	chr15_90991677_90992051
	chr15_91571973_91572503
	chr15_92645587_92645972
	chr15_98749107_98749645
	chr15_101167948_101168223
	chr15_101611822_101612186
	chr16_316922_317209
	chr16_451569_452023
	chr16_588038_588534
	chr16_589649_590133
	chr16_753435_753930
	chr16_1011143_1011537
	chr16_1190626_1191058
	chr16_1191203_1191894
	chr16_1287595_1288131
	chr16_1378837_1379379
	chr16_1573304_1573669
	chr16_1782443_1782991
	chr16_2029767_2030339
	chr16_2161575_2161959
	chr16_2223125_2223427
	chr16_2719344_2719621
	chr16_2744598_2745129
	chr16_2905584_2906028
	chr16_2912269_2912745
	chr16_3179454_3179878
	chr16_4152207_4152761
	chr16_4368953_4369411
	chr16_4616356_4616864
	chr16_5097780_5098318
	chr16_8679178_8679581
	chr16_9047562_9048132
	chr16_11127903_11128337
	chr16_11130382_11130929
	chr16_11131325_11131789
	chr16_11183205_11183612
	chr16_11363130_11363672
	chr16_11706174_11706555
	chr16_14370150_14370445
	chr16_19987847_19988223
	chr16_21511455_21511938
	chr16_22190711_22191000
	chr16_23079808_23080155
	chr16_27897811_27898440
	chr16_29290811_29291104
	chr16_29310792_29311142
	chr16_30370658_30371167
	chr16_30667491_30668376
	chr16_30821219_30821623
	chr16_34153768_34154259
	chr16_35302961_35303236
	chr16_48235795_48236142
	chr16_50706147_50706614
	chr16_53099406_53099962
	chr16_53130581_53130998
	chr16_54424007_54424613
	chr16_56370697_56371275
	chr16_56610454_56610758
	chr16_56869516_56870008
	chr16_57622513_57623036
	chr16_67391430_67391751
	chr16_67735107_67735475
	chr16_67893380_67893952
	chr16_67979358_67979817
	chr16_68237657_68238214
	chr16_68426135_68426644
	chr16_70136557_70137076
	chr16_70390728_70391250
	chr16_71409915_71410190
	chr16_80023982_80024257
	chr16_81838691_81839146
	chr16_83912422_83912804
	chr16_83946766_83947361
	chr16_84013919_84014394
	chr16_84460770_84461420
	chr16_84462604_84462933
	chr16_84786490_84786895
	chr16_85288188_85288656
	chr16_85288863_85289400
	chr16_85306027_85306585
	chr16_85318755_85319056
	chr16_85462036_85462619
	chr16_85465878_85466449
	chr16_85574388_85574715
	chr16_85682244_85682568
	chr16_85970877_85971161
	chr16_87710511_87710786
	chr16_87789832_87790274
	chr16_87807066_87807386
	chr16_88602332_88602660
	chr16_88923673_88924311
	chr16_88926963_88927513
	chr17_1776742_1777320
	chr17_1945870_1946457
	chr17_2401463_2401738
	chr17_2711725_2712286
	chr17_3668364_3668809
	chr17_3850720_3851062
	chr17_4533614_4534503
	chr17_4593602_4594040
	chr17_4680779_4681225
	chr17_4967191_4967479
	chr17_6686178_6686544
	chr17_7351336_7352166
	chr17_7477647_7478114
	chr17_7856836_7857258
	chr17_7951658_7952201
	chr17_17514329_17514798
	chr17_17604845_17605328
	chr17_17755188_17755944
	chr17_17783158_17783574
	chr17_17886834_17887376
	chr17_17972372_17972718
	chr17_22521248_22521569
	chr17_28525235_28525785
	chr17_28536759_28537266
	chr17_28633995_28634599
	chr17_29108206_29108481
	chr17_29158716_29159295
	chr17_38266587_38267072
	chr17_38506200_38506490
	chr17_38912331_38912606
	chr17_39153997_39154348
	chr17_39928431_39928922
	chr17_40018747_40019090
	chr17_40180610_40181159
	chr17_40322217_40322723
	chr17_40448521_40449146
	chr17_40507315_40507765
	chr17_40552389_40552881
	chr17_40575987_40576664
	chr17_40687424_40687699
	chr17_41415811_41416414
	chr17_41505747_41507138
	chr17_41507685_41508028
	chr17_41511700_41511975
	chr17_41525533_41526095
	chr17_41786711_41787107
	chr17_42628024_42628433
	chr17_44331509_44331834
	chr17_45043024_45043635
	chr17_45124676_45125008
	chr17_45313294_45313814
	chr17_45901092_45901495
	chr17_48500038_48500332
	chr17_49887483_49888058
	chr17_50164303_50164806
	chr17_50317177_50317765
	chr17_50785061_50785642
	chr17_50844172_50844612
	chr17_50944160_50944888
	chr17_55750887_55751189
	chr17_56834178_56834544
	chr17_56834944_56835402
	chr17_57085610_57085989
	chr17_57096648_57097249
	chr17_57834011_57834629
	chr17_57899729_57900286
	chr17_58639572_58640141
	chr17_59220361_59220678
	chr17_62804739_62805054
	chr17_63435556_63436137
	chr17_63453042_63453459
	chr17_65243661_65244129
	chr17_66933307_66933870
	chr17_66952086_66952696
	chr17_68436104_68436657
	chr17_72617796_72618387
	chr17_72952750_72953196
	chr17_73421181_73421603
	chr17_73549878_73550415
	chr17_73587396_73587688
	chr17_73610891_73611253
	chr17_73612090_73612549
	chr17_73780607_73781017
	chr17_74574703_74575133
	chr17_74760533_74761136
	chr17_74769735_74770277
	chr17_74799220_74799640
	chr17_74868486_74868799
	chr17_75034380_75034880
	chr17_75289471_75289989
	chr17_75573959_75574420
	chr17_75998225_75998756
	chr17_77089219_77089519
	chr17_77126493_77126768
	chr17_77286835_77287409
	chr17_77287562_77287999
	chr17_77288781_77289056
	chr17_77328860_77329135
	chr17_77820982_77821446
	chr17_78411593_78411949
	chr17_78414703_78415217
	chr17_78415570_78415845
	chr17_78421040_78421721
	chr17_79005785_79006289
	chr17_79017507_79018078
	chr17_79306018_79306369
	chr17_79893001_79893513
	chr17_79897564_79897885
	chr17_79903468_79903743
	chr17_80047188_80047650
	chr17_80102897_80103322
	chr17_80900697_80901018
	chr17_80906519_80906986
	chr17_81420649_81421096
	chr17_82013705_82014175
	chr17_82022918_82023317
	chr17_82048492_82048960
	chr17_82103838_82104131
	chr17_82113972_82114413
	chr17_82234926_82235253
	chr17_82552521_82552803
	chr17_82613871_82614642
	chr17_82621250_82621727
	chr17_82649382_82649732
	chr17_82789469_82789744
	chr17_82888846_82889504
	chr17_82892893_82893216
	chr17_83032317_83032609
	chr17_83072021_83072411
	chr17_83181064_83181339
	chr17_83195188_83195652
	chr18_106942_107217
	chr18_108580_108981
	chr18_109745_110033
	chr18_9017940_9018254
	chr18_48974526_48974805
	chr18_48990744_48991245
	chr18_49021499_49022045
	chr18_49312925_49313200
	chr18_50374603_50375069
	chr18_57793603_57794073
	chr18_57799004_57799279
	chr18_63259487_63259949
	chr18_74012982_74013325
	chr18_76686790_76687181
	chr18_79062789_79063267
	chr19_454765_455383
	chr19_604334_604653
	chr19_1166752_1167231
	chr19_1181506_1182179
	chr19_1185537_1185856
	chr19_1208009_1208292
	chr19_1513000_1513739
	chr19_1907621_1908200
	chr19_2168914_2169203
	chr19_2524927_2525343
	chr19_2576118_2576656
	chr19_2579081_2579555
	chr19_2664276_2664802
	chr19_2670159_2670777
	chr19_3285340_3285654
	chr19_3384933_3385208
	chr19_3389897_3390189
	chr19_3713135_3713481
	chr19_3737096_3737599
	chr19_3737779_3738204
	chr19_4471805_4472080
	chr19_4968784_4969122
	chr19_4970641_4971187
	chr19_5904528_5904892
	chr19_7619966_7620307
	chr19_8323776_8324302
	chr19_9846189_9847158
	chr19_10486489_10487040
	chr19_10501863_10502309
	chr19_10863402_10863734
	chr19_11024415_11024834
	chr19_11420266_11420792
	chr19_11528700_11529363
	chr19_12549096_12549594
	chr19_12775502_12775894
	chr19_13835671_13836120
	chr19_14118737_14119234
	chr19_14293899_14294443
	chr19_14542815_14543090
	chr19_15479342_15479816
	chr19_15480128_15480403
	chr19_15488573_15488848
	chr19_16463856_16464266
	chr19_16581955_16582503
	chr19_16823131_16823543
	chr19_16824660_16824935
	chr19_17226095_17226507
	chr19_18222086_18222616
	chr19_18281308_18282132
	chr19_18695930_18696474
	chr19_18832544_18833229
	chr19_18999307_18999961
	chr19_19051653_19052063
	chr19_19059179_19059735
	chr19_19060914_19061189
	chr19_19063236_19063889
	chr19_19405172_19405627
	chr19_19549711_19550225
	chr19_21020272_21020665
	chr19_23063618_23064090
	chr19_23099663_23100139
	chr19_23400160_23400871
	chr19_23402268_23402613
	chr19_23563384_23563796
	chr19_23565319_23565793
	chr19_24053989_24054283
	chr19_29309692_29310174
	chr19_29483591_29483866
	chr19_30698416_30699020
	chr19_33879750_33880471
	chr19_35317308_35317992
	chr19_35318991_35319478
	chr19_35335978_35336416
	chr19_35449616_35449949
	chr19_35498458_35498954
	chr19_35509229_35509671
	chr19_35553950_35554502
	chr19_35569287_35569702
	chr19_35845453_35845778
	chr19_36246506_36246992
	chr19_36572944_36573501
	chr19_38299030_38299679
	chr19_38300719_38301001
	chr19_38315891_38316166
	chr19_38321465_38322079
	chr19_38565262_38565683
	chr19_38714323_38714916
	chr19_39130296_39130812
	chr19_39370879_39371287
	chr19_39409426_39409859
	chr19_40465938_40466527
	chr19_40480113_40480614
	chr19_40920812_40921887
	chr19_43595250_43595575
	chr19_43668377_43668837
	chr19_43686470_43686850
	chr19_44718502_44719014
	chr19_44742135_44742410
	chr19_44890639_44891072
	chr19_45584394_45585073
	chr19_46820842_46821119
	chr19_47095952_47096308
	chr19_47337006_47337288
	chr19_47377812_47378225
	chr19_47610885_47611160
	chr19_48468983_48469258
	chr19_48492899_48493233
	chr19_49011572_49011916
	chr19_49363618_49363894
	chr19_49640489_49640764
	chr19_50329051_50329381
	chr19_50678307_50678824
	chr19_50679096_50679698
	chr19_51151534_51151845
	chr19_54190022_54190297
	chr19_54255262_54255667
	chr19_54434891_54435255
	chr19_55167334_55167609
	chr19_57798661_57799540
	chr19_57798661_57799540
	chr19_57814117_57814439
	chr19_57851678_57852213
	chr19_58518017_58518576
	chr2_6917660_6918141
	chr2_7008145_7008728
	chr2_7017609_7018120
	chr2_7134143_7134544
	chr2_9806180_9806660
	chr2_10295946_10296235
	chr2_10490745_10491132
	chr2_10757465_10757966
	chr2_10777442_10777846
	chr2_10778174_10778528
	chr2_11122274_11122764
	chr2_11498418_11498983
	chr2_11530927_11531476
	chr2_11532293_11532568
	chr2_11539398_11540028
	chr2_11742764_11743042
	chr2_11788783_11789215
	chr2_16630800_16631215
	chr2_20071745_20072268
	chr2_24076282_24076924
	chr2_24490956_24491319
	chr2_25248216_25248542
	chr2_26182134_26182567
	chr2_26197705_26198272
	chr2_26477991_26478440
	chr2_27356735_27357197
	chr2_28377073_28377669
	chr2_38076003_38076684
	chr2_38251476_38251764
	chr2_38495259_38495818
	chr2_42010632_42011250
	chr2_42342622_42342927
	chr2_44906796_44907266
	chr2_45752451_45753000
	chr2_46342580_46342931
	chr2_47032066_47032556
	chr2_47032844_47033287
	chr2_47632173_47632512
	chr2_47665070_47665362
	chr2_54945508_54945878
	chr2_60717777_60718094
	chr2_64273636_64274223
	chr2_64360072_64360421
	chr2_64750893_64751406
	chr2_64906783_64907471
	chr2_65300149_65300584
	chr2_67849575_67849850
	chr2_70258501_70258917
	chr2_70616208_70616670
	chr2_73268336_73268862
	chr2_74147701_74148103
	chr2_74441832_74442108
	chr2_85389828_85390181
	chr2_85602532_85602967
	chr2_86264078_86264522
	chr2_88627853_88628210
	chr2_95016884_95017228
	chr2_96329807_96330098
	chr2_96964564_96965013
	chr2_98087027_98087424
	chr2_99636520_99637110
	chr2_100322185_100322588
	chr2_105522637_105523185
	chr2_109480638_109481016
	chr2_113176651_113177078
	chr2_117470314_117470785
	chr2_119487276_119487605
	chr2_120313868_120314273
	chr2_120323175_120323547
	chr2_120404100_120404375
	chr2_121260619_121260970
	chr2_128277756_128278227
	chr2_129104172_129104792
	chr2_129914429_129915102
	chr2_130195323_130195668
	chr2_130239517_130240025
	chr2_131434487_131434762
	chr2_132582401_132582836
	chr2_137508892_137509223
	chr2_137874122_137874491
	chr2_149077831_149078337
	chr2_157628509_157628919
	chr2_158727235_158727747
	chr2_159111412_159111996
	chr2_160634571_160634847
	chr2_160993497_160993982
	chr2_173985650_173985978
	chr2_176845708_176846155
	chr2_185187410_185187718
	chr2_188850763_188851243
	chr2_189541363_189541929
	chr2_196610082_196610553
	chr2_204120237_204120512
	chr2_213587188_213587506
	chr2_215982489_215983022
	chr2_217331507_217332292
	chr2_217366811_217367298
	chr2_217387949_217388469
	chr2_218322450_218323114
	chr2_219387923_219388395
	chr2_219478618_219478915
	chr2_222866254_222866588
	chr2_226151130_226151555
	chr2_231519454_231519729
	chr2_231600680_231601247
	chr2_231640651_231641075
	chr2_231706080_231706684
	chr2_231707710_231708181
	chr2_232325696_232326245
	chr2_232511526_232511801
	chr2_235204867_235205251
	chr2_236611511_236611947
	chr2_237075961_237076348
	chr2_237235347_237235786
	chr2_237558856_237559515
	chr2_238573475_238573789
	chr2_239026368_239026745
	chr2_239706690_239707940
	chr2_240069779_240070342
	chr2_240251569_240251977
	chr2_240369432_240369798
	chr2_240450217_240450795
	chr20_328676_329136
	chr20_434591_435044
	chr20_2699225_2699500
	chr20_3672441_3672971
	chr20_16542493_16542928
	chr20_17895197_17895472
	chr20_20052624_20052899
	chr20_20441221_20441692
	chr20_23357735_23358434
	chr20_23361072_23361347
	chr20_24649839_24650351
	chr20_25056056_25056493
	chr20_30911925_30912393
	chr20_31559817_31560298
	chr20_31987713_31988069
	chr20_32040663_32041171
	chr20_36587085_36587711
	chr20_36774171_36774648
	chr20_37279622_37279925
	chr20_37351580_37351928
	chr20_38139536_38139848
	chr20_38144964_38145455
	chr20_40512173_40512546
	chr20_44302243_44302653
	chr20_44765061_44766089
	chr20_45824079_45824365
	chr20_47801335_47801713
	chr20_48157958_48158434
	chr20_48246336_48246729
	chr20_48697802_48698180
	chr20_48864635_48865210
	chr20_49889298_49889712
	chr20_49981928_49982257
	chr20_50076618_50077134
	chr20_50284815_50285090
	chr20_50566293_50566817
	chr20_50573368_50573916
	chr20_50727264_50727782
	chr20_50764062_50764463
	chr20_53522333_53522658
	chr20_53608123_53608855
	chr20_54123514_54124093
	chr20_54127034_54127547
	chr20_54149005_54149380
	chr20_54195176_54195756
	chr20_56629104_56629580
	chr20_56758775_56759167
	chr20_56936567_56937096
	chr20_57577540_57578012
	chr20_57792437_57792778
	chr20_57980909_57981400
	chr20_58054605_58055568
	chr20_59032297_59032622
	chr20_59750879_59751207
	chr20_59988134_59988537
	chr20_62406425_62406982
	chr20_62407738_62408096
	chr20_62470266_62470650
	chr20_62794244_62794576
	chr20_63069759_63070196
	chr20_63091205_63091627
	chr20_63565994_63566346
	chr20_63690991_63691445
	chr20_63816214_63816655
	chr20_63846060_63846456
	chr20_63863941_63864500
	chr20_64080359_64080929
	chr20_64234325_64234820
	chr20_64238234_64238659
	chr21_15003302_15003851
	chr21_15005282_15005747
	chr21_15210181_15210578
	chr21_15444355_15444630
	chr21_15586888_15587163
	chr21_31529356_31529837
	chr21_32393445_32393720
	chr21_33070410_33070942
	chr21_33924625_33925134
	chr21_34186239_34186550
	chr21_34728420_34728898
	chr21_34734592_34735142
	chr21_36156316_36156623
	chr21_36188141_36188473
	chr21_36613099_36613397
	chr21_37267501_37268323
	chr21_37564651_37565145
	chr21_38914613_38914927
	chr21_39713101_39713395
	chr21_41148875_41149475
	chr21_41605434_41606002
	chr21_41657020_41657374
	chr21_42059787_42060450
	chr21_42376210_42376892
	chr21_42390692_42391040
	chr21_44873871_44874172
	chr21_45141454_45142115
	chr21_45386705_45387170
	chr21_45643062_45643343
	chr21_45868470_45868846
	chr21_46084901_46085559
	chr22_11618053_11618553
	chr22_17638224_17638780
	chr22_17924787_17925089
	chr22_19172954_19173553
	chr22_19554796_19555347
	chr22_19708896_19709381
	chr22_20887580_20887964
	chr22_20916602_20917232
	chr22_21070372_21070898
	chr22_21709568_21710044
	chr22_22909956_22910508
	chr22_23179441_23179716
	chr22_23778473_23778748
	chr22_24101502_24101984
	chr22_24352105_24352623
	chr22_24526319_24526621
	chr22_25281951_25282226
	chr22_25400756_25401192
	chr22_26684637_26685087
	chr22_28813661_28814249
	chr22_29378200_29378494
	chr22_29385572_29386546
	chr22_29517234_29517857
	chr22_30291018_30291293
	chr22_30408865_30409140
	chr22_37570078_37570696
	chr22_37749894_37750420
	chr22_37781431_37781932
	chr22_37892832_37893108
	chr22_37999263_37999948
	chr22_38222733_38223042
	chr22_39292716_39293334
	chr22_39470618_39471341
	chr22_39482741_39483234
	chr22_39653464_39653794
	chr22_41468936_41469604
	chr22_41472253_41472701
	chr22_42173458_42173982
	chr22_42277546_42278066
	chr22_42615311_42615586
	chr22_42734337_42734937
	chr22_43391084_43391740
	chr22_43399871_43400381
	chr22_44710643_44711170
	chr22_44719408_44719683
	chr22_44931115_44931659
	chr22_45198143_45198507
	chr22_45199029_45199482
	chr22_45248572_45248865
	chr22_46377668_46377980
	chr22_46488766_46489288
	chr22_46491818_46492353
	chr22_49930066_49930422
	chr22_49971191_49971686
	chr22_50562723_50563014
	chr3_5026198_5026519
	chr3_8318020_8318299
	chr3_9753927_9754297
	chr3_10798903_10799217
	chr3_12252954_12253229
	chr3_13091784_13092334
	chr3_13476110_13476503
	chr3_14256501_14257048
	chr3_14265212_14265755
	chr3_14412889_14413322
	chr3_15292846_15293333
	chr3_16715285_16715797
	chr3_16897558_16897889
	chr3_31947882_31948305
	chr3_33718118_33718495
	chr3_33798035_33798589
	chr3_43769722_43770510
	chr3_45987715_45988203
	chr3_47164062_47164613
	chr3_48425226_48425528
	chr3_50127187_50127649
	chr3_50375074_50375628
	chr3_50605039_50605611
	chr3_52432655_52433207
	chr3_52536439_52536835
	chr3_53022930_53023376
	chr3_53551114_53551722
	chr3_57029553_57030308
	chr3_58096769_58097297
	chr3_58467051_58467637
	chr3_58491656_58492174
	chr3_66198075_66198572
	chr3_66428819_66429292
	chr3_75435269_75435550
	chr3_77562968_77563456
	chr3_93980079_93980354
	chr3_100104018_100104539
	chr3_107986525_107986987
	chr3_107999447_107999886
	chr3_123622063_123622338
	chr3_124779826_124780430
	chr3_128084298_128084831
	chr3_129567229_129567735
	chr3_129971306_129971889
	chr3_133573195_133573470
	chr3_134040149_134040424
	chr3_134327484_134328022
	chr3_138594123_138594398
	chr3_140941546_140941821
	chr3_140980563_140981010
	chr3_150737170_150737715
	chr3_150756587_150756877
	chr3_150844671_150844946
	chr3_154218686_154219184
	chr3_156542246_156542794
	chr3_156637819_156638132
	chr3_156673998_156674542
	chr3_156812412_156812957
	chr3_164380182_164380657
	chr3_167728620_167729101
	chr3_176953707_176954034
	chr3_186772580_186773155
	chr3_189098990_189099405
	chr3_189173647_189174109
	chr3_189842521_189843177
	chr3_193870415_193870750
	chr3_194158859_194159488
	chr3_194324018_194324341
	chr3_194724244_194724688
	chr3_195094137_195094464
	chr3_195914751_195915042
	chr3_196287160_196288103
	chr4_721312_721861
	chr4_1245293_1245902
	chr4_1826060_1826335
	chr4_2419212_2419764
	chr4_2937014_2937571
	chr4_3111425_3111800
	chr4_3555693_3555968
	chr4_3686931_3687238
	chr4_3954694_3955348
	chr4_6110319_6110779
	chr4_6280256_6280708
	chr4_6415226_6415778
	chr4_6633206_6633543
	chr4_7045853_7046179
	chr4_17700813_17701366
	chr4_40548270_40548763
	chr4_75940248_75940523
	chr4_86934624_86935018
	chr4_98688445_98688720
	chr4_116358640_116358955
	chr4_138910782_138911057
	chr4_139677218_139677493
	chr4_139875400_139875861
	chr4_140250047_140250584
	chr4_140252853_140253145
	chr4_145736181_145736705
	chr4_158805702_158805987
	chr4_168691795_168692070
	chr4_183797863_183798207
	chr4_185513662_185514206
	chr4_185560553_185560886
	chr4_190177741_190178184
	chr4_190181429_190181916
	chr5_302397_302973
	chr5_840748_841477
	chr5_6742851_6743293
	chr5_10954794_10955121
	chr5_28505021_28505577
	chr5_35476819_35477094
	chr5_36732357_36732632
	chr5_39533734_39534065
	chr5_43603859_43604327
	chr5_53477054_53477534
	chr5_59380326_59380777
	chr5_61304490_61304984
	chr5_77168047_77168454
	chr5_78182921_78183196
	chr5_78204206_78204481
	chr5_80652093_80652388
	chr5_83473163_83473477
	chr5_95727928_95728233
	chr5_103006872_103007372
	chr5_106241484_106241909
	chr5_122849135_122849645
	chr5_123115903_123116347
	chr5_123123812_123124307
	chr5_132254591_132255063
	chr5_132371240_132371515
	chr5_132378452_132379054
	chr5_133249211_133249899
	chr5_133285780_133286137
	chr5_134037168_134037657
	chr5_134466335_134466837
	chr5_134905124_134905501
	chr5_135046609_135047073
	chr5_135047603_135047951
	chr5_135296893_135297408
	chr5_135695878_135696247
	chr5_137815476_137815944
	chr5_138464628_138464946
	chr5_139459020_139459363
	chr5_139708864_139709569
	chr5_139888266_139888541
	chr5_140401303_140401887
	chr5_141970265_141970540
	chr5_142281131_142281476
	chr5_142326405_142326847
	chr5_142827361_142827746
	chr5_142857336_142857778
	chr5_149150051_149150478
	chr5_149381963_149382546
	chr5_149680271_149680613
	chr5_154400976_154401295
	chr5_160182942_160183356
	chr5_168316226_168316831
	chr5_173673460_173673883
	chr5_174483275_174483882
	chr5_176809486_176809908
	chr5_176845006_176845648
	chr5_177023388_177023828
	chr5_177301976_177302308
	chr5_177479316_177479742
	chr5_177996678_177997458
	chr5_178250142_178250552
	chr5_180328677_180329008
	chr6_1641228_1641731
	chr6_3348712_3349103
	chr6_3748209_3748733
	chr6_6703764_6704126
	chr6_6881747_6882202
	chr6_12287996_12288655
	chr6_12790117_12790538
	chr6_12844271_12844727
	chr6_13455631_13455960
	chr6_13574671_13575276
	chr6_15036808_15037180
	chr6_15089967_15090517
	chr6_15188854_15189129
	chr6_15221689_15222382
	chr6_17389200_17389688
	chr6_17393603_17394195
	chr6_18055696_18056228
	chr6_20210234_20210549
	chr6_20541361_20541732
	chr6_21738584_21739021
	chr6_25991844_25992121
	chr6_26295860_26296209
	chr6_30751444_30752073
	chr6_31356906_31357366
	chr6_31509955_31510380
	chr6_31729528_31730005
	chr6_31810320_31810850
	chr6_32554153_32554690
	chr6_33280055_33280434
	chr6_33816791_33817295
	chr6_34149389_34149805
	chr6_36105064_36105656
	chr6_36118300_36118879
	chr6_36122015_36122931
	chr6_37102323_37102806
	chr6_38261557_38262109
	chr6_42075296_42075853
	chr6_42129308_42129593
	chr6_42877601_42878082
	chr6_43335216_43335541
	chr6_43951566_43952093
	chr6_44110266_44110781
	chr6_44237971_44238431
	chr6_53464793_53465336
	chr6_53811734_53812072
	chr6_54847453_54847977
	chr6_63490962_63491464
	chr6_71122221_71122563
	chr6_73521259_73521534
	chr6_83090140_83090585
	chr6_85578535_85578812
	chr6_111592597_111592873
	chr6_120141574_120142130
	chr6_125197783_125198226
	chr6_125202159_125202667
	chr6_125584647_125585066
	chr6_135182375_135182885
	chr6_148633755_148634282
	chr6_149847011_149847408
	chr6_150659277_150659652
	chr6_156752738_156753049
	chr6_156827191_156827761
	chr6_158060923_158061466
	chr6_158704761_158705928
	chr6_166627879_166628821
	chr6_167120324_167120665
	chr6_167522869_167523385
	chr6_168390765_168391128
	chr6_169953724_169954051
	chr7_524408_524994
	chr7_866893_867802
	chr7_1936316_1937186
	chr7_2440854_2441258
	chr7_2539370_2539906
	chr7_2689068_2689522
	chr7_2810968_2811579
	chr7_3100562_3101090
	chr7_4683268_4684008
	chr7_21713130_21713466
	chr7_28998159_28998543
	chr7_32680612_32681070
	chr7_36084980_36085260
	chr7_36273006_36273281
	chr7_39623952_39624227
	chr7_44764507_44764928
	chr7_45876270_45876621
	chr7_47541987_47542456
	chr7_51356998_51357504
	chr7_56367666_56368192
	chr7_63041318_63041885
	chr7_64599357_64599844
	chr7_64639373_64639817
	chr7_66013830_66014266
	chr7_67487713_67487988
	chr7_73706913_73707524
	chr7_74466455_74466769
	chr7_74551260_74551657
	chr7_75000777_75001306
	chr7_75989749_75990126
	chr7_87414969_87415357
	chr7_92608591_92608866
	chr7_98252015_98252417
	chr7_98616224_98616721
	chr7_101944892_101945403
	chr7_101973039_101973502
	chr7_102004133_102004576
	chr7_105639833_105640355
	chr7_106009247_106009721
	chr7_106065063_106065474
	chr7_106070107_106070611
	chr7_110760671_110761084
	chr7_117124577_117124896
	chr7_121328559_121328920
	chr7_128109063_128109434
	chr7_130897987_130898264
	chr7_142384075_142384627
	chr7_143901878_143902173
	chr7_151030910_151031352
	chr7_151694781_151695260
	chr7_151709144_151709603
	chr7_151856495_151856793
	chr7_155369700_155370185
	chr7_157272747_157273141
	chr7_157289623_157289898
	chr7_157620924_157621490
	chr7_157987117_157987577
	chr7_158067620_158068150
	chr7_158556608_158557157
	chr8_1623222_1623879
	chr8_8289015_8289562
	chr8_8290441_8290716
	chr8_11575505_11575979
	chr8_11631100_11631843
	chr8_11730586_11731116
	chr8_17922976_17923527
	chr8_21409610_21409885
	chr8_22734786_22735182
	chr8_22739026_22739464
	chr8_22741514_22741789
	chr8_25247935_25248210
	chr8_37062118_37062659
	chr8_37144751_37145072
	chr8_42894147_42894422
	chr8_46850752_46851041
	chr8_58119768_58120217
	chr8_61078179_61078510
	chr8_66123919_66124428
	chr8_66512704_66513185
	chr8_66522405_66522958
	chr8_66666274_66666724
	chr8_66714035_66714441
	chr8_68854367_68854845
	chr8_86342091_86342632
	chr8_87662507_87662969
	chr8_89983563_89983862
	chr8_90001322_90002100
	chr8_96945743_96946251
	chr8_97008685_97009266
	chr8_97763979_97764895
	chr8_98164789_98165491
	chr8_98166773_98167339
	chr8_99905371_99905938
	chr8_101110009_101110388
	chr8_101120572_101121172
	chr8_101466630_101467097
	chr8_101504048_101504468
	chr8_101515464_101515945
	chr8_102600736_102601527
	chr8_102653695_102654264
	chr8_106623903_106624492
	chr8_109539518_109540412
	chr8_114517914_114518305
	chr8_115867138_115867967
	chr8_115998216_115998652
	chr8_117402375_117402819
	chr8_118000295_118000864
	chr8_119655171_119655478
	chr8_121150850_121151353
	chr8_121948059_121948454
	chr8_123274556_123274960
	chr8_124464407_124464899
	chr8_127668623_127669100
	chr8_127799792_127800182
	chr8_127800715_127801228
	chr8_127859658_127860053
	chr8_127870199_127871085
	chr8_128141755_128142420
	chr8_139758460_139758892
	chr8_140257931_140258322
	chr8_142251923_142252198
	chr8_144515015_144515518
	chr9_4866216_4866817
	chr9_19570618_19571043
	chr9_33106823_33107217
	chr9_33163738_33164292
	chr9_33221114_33221721
	chr9_33264113_33264677
	chr9_33290628_33290903
	chr9_33719891_33720374
	chr9_33922836_33923534
	chr9_35111496_35111974
	chr9_35517521_35518036
	chr9_35604078_35604628
	chr9_35657240_35657815
	chr9_37465016_37465568
	chr9_37746427_37746976
	chr9_37799867_37800155
	chr9_38043987_38044282
	chr9_75100989_75101498
	chr9_84947571_84948061
	chr9_84990084_84990546
	chr9_86282286_86282595
	chr9_88344474_88344898
	chr9_89656010_89656285
	chr9_89765257_89765691
	chr9_89791082_89791415
	chr9_92665973_92666384
	chr9_93072090_93072548
	chr9_94638977_94639476
	chr9_94782881_94783479
	chr9_107805091_107805366
	chr9_112012097_112012564
	chr9_114084162_114084702
	chr9_114391813_114392216
	chr9_114392671_114393044
	chr9_120872879_120873186
	chr9_121538282_121538681
	chr9_123008028_123008446
	chr9_124270713_124271137
	chr9_126643061_126643425
	chr9_127139034_127139512
	chr9_127237827_127238253
	chr9_127758814_127759279
	chr9_127761936_127762352
	chr9_127928008_127928509
	chr9_127955549_127956180
	chr9_128022131_128022577
	chr9_128026752_128027426
	chr9_128057937_128058523
	chr9_129093889_129094334
	chr9_129110799_129111108
	chr9_129193603_129194122
	chr9_129324818_129325214
	chr9_129349261_129349789
	chr9_129406361_129406820
	chr9_129558652_129559105
	chr9_129755334_129756125
	chr9_130187055_130187687
	chr9_130588451_130589002
	chr9_130965713_130965988
	chr9_131594172_131594624
	chr9_131645239_131645726
	chr9_132134021_132134655
	chr9_133873204_133873677
	chr9_134359453_134359839
	chr9_134393025_134393364
	chr9_135392399_135393006
	chr9_135959977_135960460
	chr9_136860862_136861454
	chr9_137274094_137274369
	chr9_137513876_137514420
	chr9_137694693_137694971
	chrUn_GL000220v1_128428_128771
	chrUn_GL000224v1_20333_20792
	chrX_1392141_1392649
	chrX_1452988_1453305
	chrX_2604115_2604617
	chrX_3814641_3815273
	chrX_5402683_5402982
	chrX_10033185_10033646
	chrX_16470184_16470539
	chrX_16662263_16662777
	chrX_20141389_20141753
	chrX_23501968_23502383
	chrX_39577280_39577555
	chrX_39619496_39619976
	chrX_39725218_39725559
	chrX_39895090_39895654
	chrX_40508832_40509107
	chrX_40518087_40518526
	chrX_48617601_48617935
	chrX_52974694_52975008
	chrX_68462175_68462760
	chrX_68664842_68665353
	chrX_72368781_72369261
	chrX_85357776_85358059
	chrX_106895245_106895531
	chrX_109951909_109952404
	chrX_120485833_120486339
	chrX_130165297_130165572
	chrX_131493088_131493504
	chrX_132181302_132181678
	chrX_138037618_138037898
	chrX_140460215_140460542
	chrX_140492211_140492699
	chrX_152915325_152915943
	chrX_154490742_154491219
	chrX_154538961_154539422
	chrX_154540989_154542058
	chrX_154649727_154650485

## Sheet: Table S3
Table S3. Motif enrichment analysis of ER binding sites. ER-bound genomic regions identified by CUT&RUN in response to treatment with E2 +/- entinostat were analyzed for estrogen response elements (EREs). Motif matches were defined using a minimum relative PWM score threshold of 80%. The proportion of CUT&RUN peaks containing at least one ER-alpha/ER-beta (ESR1/ESR2) motif match was compared to a…
Treatment group	observed_peaks_with_ERE	observed_total_peaks	observed_rate	background_peaks_with_ERE	background_total_peaks	background_rate	odds_ratio	p_value
E2	267	1635	0.163303	1	1635	0.000611621	316.484	8.91169e-84
E2 + entinostat	87	381	0.228346	0	381	0	Inf	5.00761e-29
